# Supplementary material for: MicroRNA-144 is regulated by CP2 and decreases COX-2 expression and PGE2 production in mouse ovarian granulosa cells
Source: Cell Death Dis. 2017 Feb 9;8(2):e2597–. doi: 10.1038/cddis.2017.24 (PMC5386473; doi:10.1038/cddis.2017.24)
Supplement: Supplementary Table 1 [file cddis201724x2.xls]

## Sheet: Sheet1
Table S1: miRNAs detected in PMSG-hCG stimulated preovulatory ovarian follicles of Chinese Taihu (CT) and Large White (LW) sows. The miRNAs with normalized expression less than 1 in both libraries were not included here due to their low expression. p-value with ** means p<0.01, *p<0.05 respectively. miRNA was differentially expressed if p ≤ 0.05 and fold change ≥ 1 or ≤ -1. Normalized expression …
miRNA	CT total-reads	LW total-reads	CT expression	LW expression	CT normalized exression	LW normalized exression	fold-change(log2 LW/CT)	p-value	sig-lable
miR-449	10960549	16088196	12911	0	1177.95	0.01	-16.8458	0	**
miR-m108-2-5p.1	10960549	16088196	4677	0	426.712	0.01	-15.3813	0	**
miR-2900	10960549	16088196	2204	0	201.085	0.01	-14.2955	0	**
miR-1183	10960549	16088196	430	0	39.2316	0.01	-11.9378	1.63435e-169	**
miR-1653	10960549	16088196	367	0	33.4837	0.01	-11.7093	8.49531e-145	**
miR-3573-5p	10960549	16088196	296	0	27.0059	0.01	-11.3991	6.07479e-117	**
miR-4110-5p	10960549	16088196	224	0	20.4369	0.01	-10.997	1.07201e-88	**
miR-1648*	10960549	16088196	117	0	10.6746	0.01	-10.06	1.01832e-46	**
miR-4175-3p	10960549	16088196	110	0	10.036	0.01	-9.97097	5.67657e-44	**
miR-4018b-5p	10960549	16088196	87	0	7.9376	0.01	-9.63256	5.98862e-35	**
miR-22a	10960549	16088196	64	0	5.8391	0.01	-9.1896	6.31782e-26	**
miR-3563-3p	10960549	16088196	756	2	68.9746	0.1243	-9.1161	2.12373e-292	**
miR-3174	10960549	16088196	57	0	5.2005	0.01	-9.02251	3.52185e-23	**
miR-378b	10960549	16088196	1702	8	155.284	0.4973	-8.28658	0	**
miR-2f*	10960549	16088196	31	0	2.8283	0.01	-8.14379	5.58414e-13	**
miR-1731	10960549	16088196	28	0	2.5546	0.01	-7.99695	8.39268e-12	**
miR-107b	10960549	16088196	25	0	2.2809	0.01	-7.83346	1.26138e-10	**
miR-1c	10960549	16088196	3425	24	312.484	1.4918	-7.71059	0	**
miR-34b	10960549	16088196	997	8	90.9626	0.4973	-7.51501	0	**
miR-34c-3p	10960549	16088196	585	5	53.3732	0.3108	-7.42398	1.1227e-219	**
miR-885-3p	10960549	16088196	305	3	27.8271	0.1865	-7.22117	1.84573e-114	**
miR-34b-3p	10960549	16088196	1491	16	136.033	0.9945	-7.09577	0	**
miR-2321	10960549	16088196	90	1	8.2113	0.0622	-7.04455	2.19652e-34	**
miR-1231	10960549	16088196	13	0	1.1861	0.01	-6.89008	6.4361e-06	**
miR-4165-3p	10960549	16088196	13	0	1.1861	0.01	-6.89008	6.4361e-06	**
miR-650d	10960549	16088196	13	0	1.1861	0.01	-6.89008	6.4361e-06	**
miR-1636	10960549	16088196	12	0	1.0948	0.01	-6.77452	1.58832e-05	**
miR-4123-3p	10960549	16088196	12	0	1.0948	0.01	-6.77452	1.58832e-05	**
miR-1421o	10960549	16088196	11	0	1.0036	0.01	-6.64904	3.91969e-05	**
miR-196d	10960549	16088196	11	0	1.0036	0.01	-6.64904	3.91969e-05	**
miR-2441	10960549	16088196	11	0	1.0036	0.01	-6.64904	3.91969e-05	**
miR-540-3p	10960549	16088196	11	0	1.0036	0.01	-6.64904	3.91969e-05	**
miR-449a	10960549	16088196	462	10	42.1512	0.6216	-6.08344	3.60197e-164	**
miR-1770	10960549	16088196	132	3	12.0432	0.1865	-6.0129	1.16334e-47	**
miR-449b	10960549	16088196	41	1	3.7407	0.0622	-5.91025	1.73166e-15	**
miR-375	10960549	16088196	536	14	48.9027	0.8702	-5.81242	6.92106e-187	**
miR-196b	10960549	16088196	8444	261	770.399	16.2231	-5.56949	0	**
miR-122	10960549	16088196	483	17	44.0671	1.0567	-5.38206	6.64096e-163	**
miR-1895	10960549	16088196	77	3	7.0252	0.1865	-5.23529	9.24458e-27	**
miR-200a*	10960549	16088196	77	3	7.0252	0.1865	-5.23529	9.24458e-27	**
miR-200c	10960549	16088196	11944	486	1089.73	30.2085	-5.17287	0	**
miR-190b	10960549	16088196	68	3	6.2041	0.1865	-5.05597	2.20122e-23	**
miR-34c	10960549	16088196	11933	604	1088.72	37.5431	-4.85794	0	**
miR-1228*	10960549	16088196	36	2	3.2845	0.1243	-4.72378	1.65761e-12	**
let-7k	10960549	16088196	653	37	59.5773	2.2998	-4.69518	7.78562e-204	**
miR-885-5p	10960549	16088196	70	4	6.3865	0.2486	-4.68313	4.4202e-23	**
miR-29b*	10960549	16088196	32	2	2.9196	0.1243	-4.55387	4.95757e-11	**
miR-462	10960549	16088196	14	1	1.2773	0.0622	-4.36004	2.5876e-05	**
miR-34b*	10960549	16088196	27	2	2.4634	0.1243	-4.30875	3.34047e-09	**
miR-34b-5p	10960549	16088196	27	2	2.4634	0.1243	-4.30875	3.34047e-09	**
miR-1371	10960549	16088196	40	3	3.6495	0.1865	-4.29045	4.814e-13	**
miR-199b	10960549	16088196	32115	2481	2930.05	154.212	-4.24794	0	**
miR-200a	10960549	16088196	486	42	44.3408	2.6106	-4.08618	2.01559e-138	**
miR-141	10960549	16088196	1488	137	135.76	8.5156	-3.9948	0	**
miR-1584	10960549	16088196	47	5	4.2881	0.3108	-3.78628	6.76615e-14	**
miR-1623	10960549	16088196	28	3	2.5546	0.1865	-3.77585	9.3827e-09	**
miR-1-3p	10960549	16088196	486	60	44.3408	3.7294	-3.57162	4.39639e-124	**
miR-2341	10960549	16088196	22	3	2.0072	0.1865	-3.42794	1.13042e-06	**
miR-1971	10960549	16088196	28	4	2.5546	0.2486	-3.3612	4.71539e-08	**
miR-133b	10960549	16088196	177	26	16.1488	1.6161	-3.32084	2.34145e-43	**
miR-564	10960549	16088196	33	5	3.0108	0.3108	-3.27609	4.34284e-09	**
miR-200b	10960549	16088196	1275	194	116.326	12.0585	-3.27006	3.35481e-297	**
miR-1266	10960549	16088196	26	4	2.3721	0.2486	-3.25427	2.22313e-07	**
miR-3125	10960549	16088196	17	3	1.551	0.1865	-3.05595	5.41532e-05	**
miR-1346	10960549	16088196	11	2	1.0036	0.1243	-3.01329	0.00140056	**
miR-200b*	10960549	16088196	101	19	9.2149	1.181	-2.96396	7.86516e-23	**
miR-10-5p	10960549	16088196	52575	10453	4796.75	649.731	-2.88414	0	**
miR-10	10960549	16088196	56785	11424	5180.85	710.086	-2.86712	0	**
miR-10a	10960549	16088196	57761	11637	5269.9	723.325	-2.86506	0	**
miR-429	10960549	16088196	136	28	12.4081	1.7404	-2.83379	7.08291e-29	**
miR-421*	10960549	16088196	27	6	2.4634	0.3729	-2.72379	1.42873e-06	**
miR-3087*	10960549	16088196	13	3	1.1861	0.1865	-2.66898	0.00105749	**
miR-3934	10960549	16088196	197	53	17.9736	3.2943	-2.44784	5.3898e-35	**
miR-449c	10960549	16088196	33	9	3.0108	0.5594	-2.42819	5.80718e-07	**
miR-3178	10960549	16088196	14	4	1.2773	0.2486	-2.3612	0.00150853	**
miR-10a-5p	10960549	16088196	207	60	18.8859	3.7294	-2.34029	8.22708e-35	**
miR-2993	10960549	16088196	27	8	2.4634	0.4973	-2.30846	1.19982e-05	**
miR-2974	10960549	16088196	87	26	7.9376	1.6161	-2.29619	3.44605e-15	**
miR-765	10960549	16088196	13	4	1.1861	0.2486	-2.25433	0.00297457	**
miR-1291	10960549	16088196	48	15	4.3793	0.9324	-2.23168	9.8362e-09	**
miR-3141	10960549	16088196	21	7	1.916	0.4351	-2.13868	0.000239987	**
miR-2305	10960549	16088196	174	58	15.8751	3.6051	-2.13865	1.70833e-26	**
miR-92	10960549	16088196	1652	562	150.722	34.9324	-2.10926	1.75731e-232	**
miR-2861	10960549	16088196	318	112	29.0131	6.9616	-2.05921	7.55256e-45	**
miR-92b	10960549	16088196	1168	446	106.564	27.7222	-1.94261	7.02356e-148	**
miR-149*	10960549	16088196	563	222	51.366	13.7989	-1.89626	5.86625e-70	**
miR-422a	10960549	16088196	288	116	26.2761	7.2103	-1.86562	7.40595e-36	**
miR-10a*	10960549	16088196	22	9	2.0072	0.5594	-1.84323	0.000655471	**
miR-129-5p	10960549	16088196	873	363	79.6493	22.5631	-1.8197	1.53158e-101	**
miR-739	10960549	16088196	837	358	76.3648	22.2523	-1.77895	2.04192e-94	**
miR-135a-2*	10960549	16088196	105	45	9.5798	2.7971	-1.77606	3.20005e-13	**
miR-129	10960549	16088196	797	345	72.7153	21.4443	-1.76166	8.91103e-89	**
miR-296-5p	10960549	16088196	13	6	1.1861	0.3729	-1.66936	0.014811	*
miR-378	10960549	16088196	566402	264984	51676.4	16470.7	-1.6496	0	**
miR-485-5p	10960549	16088196	68	32	6.2041	1.989	-1.64118	3.09043e-08	**
miR-485	10960549	16088196	66	32	6.0216	1.989	-1.5981	8.85431e-08	**
miR-2014*	10960549	16088196	9158	4538	835.542	282.07	-1.56666	0	**
miR-128*	10960549	16088196	771	389	70.3432	24.1792	-1.54064	5.96613e-71	**
miR-299	10960549	16088196	711	366	64.869	22.7496	-1.51169	8.85983e-64	**
miR-299*	10960549	16088196	720	384	65.6901	23.8684	-1.46057	2.25624e-61	**
miR-135a*	10960549	16088196	75	40	6.8427	2.4863	-1.46057	9.7323e-08	**
miR-2825	10960549	16088196	13	7	1.1861	0.4351	-1.44681	0.0279499	*
miR-1357	10960549	16088196	35	19	3.1933	1.181	-1.43504	0.000328919	**
miR-9*	10960549	16088196	11	6	1.0036	0.3729	-1.42832	0.0453218	*
miR-127	10960549	16088196	3956	2255	360.931	140.165	-1.3646	5.75366e-296	**
miR-211	10960549	16088196	21	12	1.916	0.7459	-1.36104	0.00757149	**
miR-27e	10960549	16088196	794	458	72.4416	28.4681	-1.34747	8.25706e-60	**
miR-125-2*	10960549	16088196	536	324	48.9027	20.139	-1.27992	6.63714e-38	**
miR-320b	10960549	16088196	492	300	44.8883	18.6472	-1.26738	2.03145e-34	**
miR-193b*	10960549	16088196	44	27	4.0144	1.6782	-1.25827	0.000274733	**
miR-214	10960549	16088196	6762	4271	616.94	265.474	-1.21656	0	**
miR-215	10960549	16088196	575	364	52.4609	22.6253	-1.21331	2.29199e-37	**
miR-381	10960549	16088196	8751	5574	798.409	346.465	-1.20442	0	**
miR-1013	10960549	16088196	439	285	40.0527	17.7149	-1.17694	1.26635e-27	**
miR-135a-1*	10960549	16088196	23	15	2.0984	0.9324	-1.17027	0.0129614	*
miR-411	10960549	16088196	1458	963	133.023	59.8576	-1.15206	9.57963e-85	**
miR-206	10960549	16088196	1542	1034	140.686	64.2707	-1.13025	7.86745e-87	**
miR-2981	10960549	16088196	29	20	2.6459	1.2431	-1.08982	0.00844284	**
miR-30b-3p	10960549	16088196	11913	8274	1086.9	514.29	-1.07956	0	**
miR-30a*	10960549	16088196	11532	8026	1052.14	498.875	-1.07657	0	**
miR-3154	10960549	16088196	47	33	4.2881	2.0512	-1.06387	0.00101848	**
miR-379*	10960549	16088196	37	26	3.3757	1.6161	-1.06267	0.00357457	**
miR-204*	10960549	16088196	11	8	1.0036	0.4973	-1.013	0.124575
miR-302a	10960549	16088196	11	8	1.0036	0.4973	-1.013	0.124575
miR-1763	10960549	16088196	538	394	49.0851	24.49	-1.00309	4.05384e-26	**
miR-139-3p	10960549	16088196	505	370	46.0743	22.9982	-1.00244	1.36249e-24	**
miR-26b*	10960549	16088196	26	20	2.3721	1.2431	-0.932222	0.0282202
miR-1207-5p	10960549	16088196	22	17	2.0072	1.0567	-0.925619	0.0446156
miR-25*	10960549	16088196	36	28	3.2845	1.7404	-0.916255	0.0110335
miR-582-3p	10960549	16088196	115	90	10.4922	5.5942	-0.907313	6.97895e-06
miR-378c	10960549	16088196	13530	10644	1234.43	661.603	-0.899804	0
miR-300	10960549	16088196	320	255	29.1956	15.8501	-0.881259	2.71974e-13
miR-27c	10960549	16088196	125	100	11.4045	6.2157	-0.875614	5.48388e-06
miR-423-5p	10960549	16088196	19486	15596	1777.83	969.406	-0.874944	0
miR-30d	10960549	16088196	64642	51905	5897.7	3226.28	-0.870281	0
miR-4048-3p	10960549	16088196	31	25	2.8283	1.5539	-0.864041	0.0247007
miR-127*	10960549	16088196	104	84	9.4886	5.2212	-0.861814	4.29489e-05
miR-139*	10960549	16088196	221	182	20.1632	11.3126	-0.833794	6.95596e-09
miR-1777b	10960549	16088196	172	143	15.6926	8.8885	-0.820073	4.70083e-07
miR-135b	10960549	16088196	72	61	6.569	3.7916	-0.792867	0.00152158
miR-1247*	10960549	16088196	759	647	69.2484	40.2158	-0.784018	2.70402e-24
miR-192	10960549	16088196	2243	1928	204.643	119.839	-0.772007	1.20809e-66
miR-423*	10960549	16088196	15070	13057	1374.93	811.589	-0.760538	0
miR-30c-2*	10960549	16088196	429	379	39.1404	23.5576	-0.732466	5.80639e-13
miR-582*	10960549	16088196	96	85	8.7587	5.2834	-0.72925	0.000670453
miR-4330	10960549	16088196	724	646	66.0551	40.1537	-0.718137	3.70224e-20
miR-202-3p	10960549	16088196	2451	2198	223.62	136.622	-0.710862	4.37983e-63
miR-27d	10960549	16088196	332	301	30.2905	18.7094	-0.695102	1.42211e-09
miR-575	10960549	16088196	72	66	6.569	4.1024	-0.679206	0.00561526
miR-221*	10960549	16088196	1656	1521	151.087	94.5414	-0.676364	1.05224e-39
miR-135a	10960549	16088196	973	898	88.7729	55.8173	-0.669407	1.29485e-23
miR-2450a	10960549	16088196	13	12	1.1861	0.7459	-0.669172	0.23765
miR-2265	10960549	16088196	14	13	1.2773	0.808	-0.66067	0.22617
miR-125*	10960549	16088196	11163	10388	1018.47	645.691	-0.657489	2.8448e-244
miR-2366	10960549	16088196	694	657	63.318	40.8374	-0.632725	8.65955e-16
miR-379	10960549	16088196	11078	10842	1010.72	673.91	-0.584749	9.75574e-197
miR-3138	10960549	16088196	1985	1943	181.104	120.772	-0.584536	9.33187e-37
miR-202*	10960549	16088196	7635	7515	696.589	467.113	-0.576537	7.78276e-133
miR-340-5p	10960549	16088196	1481	1468	135.121	91.247	-0.566403	2.12414e-26
miR-30e*	10960549	16088196	24194	24118	2207.37	1499.11	-0.558222	0
miR-181a*	10960549	16088196	107	107	9.7623	6.6508	-0.553693	0.0049789
miR-4206-3p	10960549	16088196	2222	2225	202.727	138.3	-0.551736	4.90928e-37
miR-4154-3p	10960549	16088196	2621	2628	239.13	163.35	-0.549835	4.12057e-43
miR-202	10960549	16088196	6463	6485	589.66	403.091	-0.54878	3.01199e-103
miR-146a	10960549	16088196	7163	7238	653.526	449.895	-0.538655	1.80627e-110
miR-744	10960549	16088196	3429	3478	312.849	216.183	-0.533213	6.59786e-53
miR-1777a	10960549	16088196	54	55	4.9268	3.4187	-0.527203	0.0554346
miR-1224	10960549	16088196	102	107	9.3061	6.6508	-0.484649	0.0151184
miR-664-5p	10960549	16088196	903	949	82.3864	58.9873	-0.482002	7.83932e-13
miR-376d	10960549	16088196	19	20	1.7335	1.2431	-0.479745	0.289498
miR-2840	10960549	16088196	1246	1312	113.68	81.5505	-0.479218	5.79596e-17
miR-320c	10960549	16088196	10773	11348	982.889	705.362	-0.478664	2.34631e-133
miR-320d	10960549	16088196	10873	11472	992.012	713.069	-0.476316	2.23331e-133
miR-30a-5p	10960549	16088196	89343	94317	8151.33	5862.5	-0.475519	0
miR-30a	10960549	16088196	92478	97869	8437.35	6083.28	-0.471941	0
miR-503	10960549	16088196	1523	1613	138.953	100.26	-0.470853	8.77076e-20
miR-1842	10960549	16088196	930	989	84.8498	61.4736	-0.464944	2.029e-12
miR-136	10960549	16088196	14	15	1.2773	0.9324	-0.454076	0.38216
miR-330-3p	10960549	16088196	352	383	32.1152	23.8063	-0.431913	5.23574e-05
miR-92b*	10960549	16088196	176	192	16.0576	11.9342	-0.428154	0.0044914
miR-20a*	10960549	16088196	22	24	2.0072	1.4918	-0.42813	0.304781
miR-191*	10960549	16088196	11	12	1.0036	0.7459	-0.42813	0.45754
miR-760-3p	10960549	16088196	21	23	1.916	1.4296	-0.422486	0.321311
miR-185*	10960549	16088196	39	43	3.5582	2.6728	-0.412796	0.190939
miR-150	10960549	16088196	319	353	29.1044	21.9416	-0.407569	0.000263239
miR-320a	10960549	16088196	9199	10246	839.283	636.864	-0.398171	1.20241e-81
miR-93b	10960549	16088196	16	18	1.4598	1.1188	-0.383819	0.422966
miR-499	10960549	16088196	54	61	4.9268	3.7916	-0.377844	0.15776
miR-490-3p	10960549	16088196	15	17	1.3685	1.0567	-0.37303	0.448073
miR-181d	10960549	16088196	756	861	68.9746	53.5175	-0.366054	3.88304e-07
miR-4127-3p	10960549	16088196	26	30	2.3721	1.8647	-0.347221	0.357952
let-7e*	10960549	16088196	69	80	6.2953	4.9726	-0.340275	0.148425
miR-320	10960549	16088196	7128	8281	650.332	514.725	-0.337375	4.05464e-47
miR-1591	10960549	16088196	871	1015	79.4668	63.0897	-0.332948	6.3305e-07
miR-494	10960549	16088196	24	28	2.1897	1.7404	-0.331314	0.396323
miR-490*	10960549	16088196	12	14	1.0948	0.8702	-0.331248	0.536639
miR-1961	10960549	16088196	6319	7379	576.522	458.659	-0.329953	2.58614e-40
miR-143	10960549	16088196	4972145	5849871	453640	363613	-0.319146	0
miR-499-5p	10960549	16088196	55	65	5.018	4.0402	-0.312686	0.231772
miR-188-5p	10960549	16088196	38	46	3.467	2.8592	-0.278076	0.36943
miR-146b	10960549	16088196	3136	3813	286.117	237.006	-0.271682	6.98975e-15
miR-125b-1*	10960549	16088196	162	197	14.7803	12.245	-0.271483	0.0753801
miR-67	10960549	16088196	36	44	3.2845	2.7349	-0.264186	0.404099
miR-382	10960549	16088196	135	166	12.3169	10.3181	-0.255462	0.125022
miR-217	10960549	16088196	17	21	1.551	1.3053	-0.248817	0.575624
miR-151-3p	10960549	16088196	58746	72604	5359.77	4512.87	-0.248124	2.18795e-209
miR-3586-3p	10960549	16088196	3027	3744	276.172	232.717	-0.246991	2.92339e-12
miR-2966	10960549	16088196	33	41	3.0108	2.5485	-0.240499	0.462736
miR-34a	10960549	16088196	136	169	12.4081	10.5046	-0.240261	0.146379
miR-502-3p	10960549	16088196	528	657	48.1728	40.8374	-0.238328	0.00476559
miR-2487	10960549	16088196	3839	4777	350.256	296.926	-0.238308	3.05418e-14
miR-500a*	10960549	16088196	579	724	52.8258	45.0019	-0.231257	0.00409312
miR-500	10960549	16088196	576	723	52.5521	44.9398	-0.225755	0.00514164
miR-146b-5p	10960549	16088196	3039	3834	277.267	238.311	-0.218428	5.12178e-10
miR-409-3p	10960549	16088196	90	114	8.2113	7.0859	-0.21266	0.290633
miR-501-3p	10960549	16088196	565	720	51.5485	44.7533	-0.203936	0.0119717
miR-671-3p	10960549	16088196	43	55	3.9232	3.4187	-0.198583	0.486549
miR-188	10960549	16088196	39	50	3.5582	3.1079	-0.195208	0.51291
miR-365-2*	10960549	16088196	27	35	2.4634	2.1755	-0.179304	0.608995
miR-1268	10960549	16088196	68	89	6.2041	5.532	-0.165421	0.466852
miR-1468	10960549	16088196	414	543	37.7718	33.7515	-0.162358	0.084116
miR-155	10960549	16088196	1280	1688	116.782	104.922	-0.154512	0.0039012
miR-27a-3p	10960549	16088196	6980	9233	636.829	573.899	-0.15011	5.96739e-11
miR-195	10960549	16088196	14939	19824	1362.98	1232.21	-0.145518	1.58471e-20
miR-27a	10960549	16088196	6851	9130	625.06	567.497	-0.139382	1.62867e-09
miR-31b	10960549	16088196	2122	2843	193.603	176.713	-0.131693	0.00148479
miR-181d-5p	10960549	16088196	593	796	54.1031	49.4773	-0.128944	0.0989433
miR-330	10960549	16088196	122	164	11.1308	10.1938	-0.126865	0.454779
miR-27b	10960549	16088196	24355	32791	2222.06	2038.2	-0.124601	2.24933e-24
miR-495	10960549	16088196	14	19	1.2773	1.181	-0.113088	0.793079
miR-194a	10960549	16088196	67	91	6.1128	5.6563	-0.111975	0.617268
miR-142-5p	10960549	16088196	306	416	27.9183	25.8575	-0.110628	0.305441
miR-574-3p	10960549	16088196	3290	4473	300.167	278.03	-0.110527	0.000864052
miR-27a*	10960549	16088196	168	229	15.3277	14.234	-0.1068	0.459877
miR-382*	10960549	16088196	11	15	1.0036	0.9324	-0.106163	0.8177
miR-26b	10960549	16088196	10351	14151	944.387	879.589	-0.102549	4.09337e-08
miR-296	10960549	16088196	572	785	52.1872	48.7935	-0.097007	0.219717
miR-493*	10960549	16088196	18	25	1.6423	1.5539	-0.079824	0.829843
miR-98	10960549	16088196	2701	3761	246.429	233.774	-0.0760599	0.0366005
miR-3656	10960549	16088196	98	137	8.9412	8.5156	-0.0703603	0.701034
miR-30d*	10960549	16088196	29	41	2.6459	2.5485	-0.0541102	0.85429
miR-10d	10960549	16088196	246685	349541	22506.6	21726.6	-0.0508908	5.961e-41
miR-84a	10960549	16088196	31659	44880	2888.45	2789.62	-0.0502255	2.14395e-06
miR-328a	10960549	16088196	239	339	21.8055	21.0713	-0.0494127	0.6779
miR-24b	10960549	16088196	97193	138878	8867.53	8632.29	-0.0387887	1.32438e-10
miR-31	10960549	16088196	2607	3730	237.853	231.847	-0.0368972	0.315271
miR-10b	10960549	16088196	258030	369881	23541.7	22990.8	-0.0341601	2.83545e-20
miR-532-5p	10960549	16088196	2878	4137	262.578	257.145	-0.0301639	0.387684
miR-24	10960549	16088196	88632	128451	8086.46	7984.18	-0.018364	0.0035634
miR-23a	10960549	16088196	8742	12685	797.588	788.466	-0.0165943	0.407154
let-7f-5p	10960549	16088196	13	19	1.1861	1.181	-0.00621669	0.95489
miR-1296	10960549	16088196	69	102	6.2953	6.3401	0.0102305	0.979533
miR-221	10960549	16088196	687	1022	62.6793	63.5248	0.0193309	0.790717
let-7e	10960549	16088196	24528	36513	2237.84	2269.55	0.0202981	0.0883929
miR-218a	10960549	16088196	240	360	21.8967	22.3767	0.0312838	0.802898
miR-129-3p	10960549	16088196	36	54	3.2845	3.3565	0.0312839	0.94168
miR-1277	10960549	16088196	14	21	1.2773	1.3053	0.031284	0.984957
miR-365-1*	10960549	16088196	33	50	3.0108	3.1079	0.0457932	0.910434
miR-204	10960549	16088196	153	234	13.9592	14.5448	0.0592872	0.702339
miR-125b-2*	10960549	16088196	4719	7226	430.544	449.149	0.0610337	0.0237503
let-7c	10960549	16088196	511584	784232	46675	48745.8	0.0626269	2.8335e-129
miR-660	10960549	16088196	317	487	28.9219	30.2706	0.0657549	0.533275
let-7	10960549	16088196	664229	1022028	60601.8	63526.6	0.0679996	3.84137e-197
miR-23b	10960549	16088196	7985	12292	728.522	764.038	0.0686728	0.000915511
miR-1983	10960549	16088196	37	57	3.3757	3.543	0.0697848	0.840318
miR-196a	10960549	16088196	559	862	51.0011	53.5797	0.0711581	0.366748
miR-455*	10960549	16088196	1556	2412	141.964	149.924	0.0787054	0.093613
miR-335	10960549	16088196	145	226	13.2293	14.0476	0.0865869	0.58165
miR-125b*	10960549	16088196	4253	6651	388.028	413.409	0.091408	0.0012307
miR-218	10960549	16088196	239	374	21.8055	23.2469	0.0923463	0.44515
miR-3195	10960549	16088196	23	36	2.0984	2.2377	0.0927269	0.837211
miR-500a	10960549	16088196	99	155	9.0324	9.6344	0.0930854	0.627455
miR-202-5p	10960549	16088196	11287	17749	1029.78	1103.23	0.0993931	9.74905e-09
miR-769-5p	10960549	16088196	1011	1594	92.2399	99.0789	0.103187	0.0753945
miR-191	10960549	16088196	13845	21864	1263.17	1359.01	0.10551	1.48068e-11
miR-196	10960549	16088196	615	973	56.1103	60.4791	0.108171	0.146391
miR-26a	10960549	16088196	94505	149964	8622.29	9321.37	0.112471	4.88116e-79
miR-455-3p	10960549	16088196	2233	3571	203.731	221.964	0.123662	0.00145521
miR-920	10960549	16088196	15	24	1.3685	1.4918	0.124459	0.827464
miR-4006b-5p	10960549	16088196	17040	27606	1554.67	1715.92	0.142374	2.81014e-24
miR-2354	10960549	16088196	183	297	16.6962	18.4607	0.144937	0.289165
miR-10c	10960549	16088196	27927	45398	2547.96	2821.82	0.147286	2.19338e-41
miR-3086-5p	10960549	16088196	36	59	3.2845	3.6673	0.159045	0.621473
let-7f	10960549	16088196	291931	479280	26634.7	29790.8	0.161559	0
miR-212	10960549	16088196	316	522	28.8307	32.4461	0.170439	0.0979227
let-7b	10960549	16088196	462647	766586	42210.2	47649	0.174853	0
miR-95	10960549	16088196	314	521	28.6482	32.384	0.176837	0.0865803
miR-133	10960549	16088196	166	276	15.1452	17.1554	0.179802	0.207289
miR-491-5p	10960549	16088196	33	55	3.0108	3.4187	0.183301	0.58336
miR-374a*	10960549	16088196	2873	4802	262.122	298.48	0.187395	3.16614e-08
miR-21	10960549	16088196	664782	1111820	60652.3	69107.8	0.188288	0
miR-424*	10960549	16088196	55	92	5.018	5.7185	0.188524	0.455541
miR-100	10960549	16088196	24322	40969	2219.05	2546.53	0.198588	1.54651e-65
miR-133a	10960549	16088196	171	290	15.6014	18.0256	0.208372	0.135503
miR-28-3p	10960549	16088196	10044	17038	916.378	1059.04	0.208739	6.06309e-31
miR-194	10960549	16088196	62	106	5.6567	6.5887	0.220033	0.348991
miR-21*	10960549	16088196	311	534	28.3745	33.192	0.226241	0.0276517
miR-2320	10960549	16088196	454	780	41.4213	48.4828	0.2271	0.00746794
miR-106b*	10960549	16088196	887	1524	80.9266	94.7278	0.227174	0.000179291
miR-193*	10960549	16088196	517	889	47.1692	55.2579	0.228336	0.0040773
miR-1	10960549	16088196	15541	26910	1417.9	1672.65	0.238381	3.025e-61
miR-193a-5p	10960549	16088196	488	848	44.5233	52.7095	0.243502	0.00285369
miR-30b	10960549	16088196	1241	2159	113.224	134.198	0.245177	1.59143e-06
miR-2320*	10960549	16088196	98	171	8.9412	10.6289	0.249452	0.17514
miR-148a	10960549	16088196	88086	153857	8036.64	9563.35	0.250923	0
miR-7	10960549	16088196	1604	2804	146.343	174.289	0.25213	1.92126e-08
miR-1843-5p	10960549	16088196	16	28	1.4598	1.7404	0.253648	0.603809
let-7i	10960549	16088196	14779	25863	1348.38	1607.58	0.253658	3.99332e-66
miR-2411	10960549	16088196	198	347	18.0648	21.5686	0.255751	0.0463631
miR-10b*	10960549	16088196	29	51	2.6459	3.17	0.260724	0.454183
miR-4057-5p	10960549	16088196	4135	7332	377.262	455.738	0.272637	1.20295e-22
miR-212-3p	10960549	16088196	259	461	23.6302	28.6545	0.27813	0.0127164
miR-1224-5p	10960549	16088196	56	100	5.1092	6.2157	0.282819	0.246344
miR-151-5p	10960549	16088196	5430	9741	495.413	605.475	0.289435	6.6835e-33
miR-103	10960549	16088196	50014	90007	4563.09	5594.6	0.294023	1.44147e-297
miR-30d-3p	10960549	16088196	10	18	0.9124	1.1188	0.294214	0.64363
miR-380	10960549	16088196	130	235	11.8607	14.607	0.300471	0.0566243
miR-4332	10960549	16088196	27	49	2.4634	3.0457	0.306123	0.391413
miR-148a*	10960549	16088196	173	317	15.7839	19.7039	0.320028	0.018493
miR-432	10960549	16088196	80	147	7.2989	9.1371	0.324057	0.10704
miR-205	10960549	16088196	20	37	1.8247	2.2998	0.333849	0.423958
miR-99b	10960549	16088196	21003	38878	1916.24	2416.55	0.334676	5.37698e-165
miR-136*	10960549	16088196	21	39	1.916	2.4241	0.339352	0.402889
miR-455	10960549	16088196	377	701	34.3961	43.5723	0.341166	0.000189269
miR-345	10960549	16088196	107	199	9.7623	12.3693	0.341471	0.0480247
miR-29b-2*	10960549	16088196	36	67	3.2845	4.1645	0.34247	0.258887
miR-432-5p	10960549	16088196	88	164	8.0288	10.1938	0.344436	0.0709305
miR-1944	10960549	16088196	153	287	13.9592	17.8392	0.353835	0.0138052
miR-4020a-5p	10960549	16088196	25	47	2.2809	2.9214	0.357057	0.330843
miR-509-3-5p	10960549	16088196	17	32	1.551	1.989	0.358845	0.428736
miR-542-5p	10960549	16088196	89	168	8.12	10.4424	0.362902	0.0547919
miR-30c-1*	10960549	16088196	28	53	2.5546	3.2943	0.366875	0.287066
miR-101b	10960549	16088196	19	36	1.7335	2.2377	0.368329	0.386273
miR-542-3p	10960549	16088196	7971	15170	727.245	942.927	0.374706	1.58597e-80
miR-1607	10960549	16088196	91	174	8.3025	10.8154	0.381469	0.0404674
miR-145*	10960549	16088196	607	1168	55.3804	72.5998	0.39059	4.41969e-08
miR-374b-3p	10960549	16088196	35	68	3.1933	4.2267	0.404484	0.18268
miR-497*	10960549	16088196	19	37	1.7335	2.2998	0.407821	0.33206
miR-2288	10960549	16088196	692	1348	63.1355	83.7881	0.408294	8.91032e-10
miR-222	10960549	16088196	206	402	18.7947	24.9873	0.410869	0.000790499
miR-376c	10960549	16088196	21	41	1.916	2.5485	0.411551	0.300877
miR-181a	10960549	16088196	6073	11913	554.078	740.481	0.418373	1.20763e-77
let-7a*	10960549	16088196	88	175	8.0288	10.8775	0.438091	0.0194132
miR-345-3p	10960549	16088196	117	234	10.6746	14.5448	0.446321	0.00584927
miR-1843	10960549	16088196	11	22	1.0036	1.3675	0.446356	0.429188
miR-2145	10960549	16088196	153	307	13.9592	19.0823	0.451019	0.00140965
miR-139	10960549	16088196	169	342	15.4189	21.2578	0.463292	0.000548942
miR-101*	10960549	16088196	65	132	5.9304	8.2048	0.468339	0.0313347
miR-1957	10960549	16088196	1380	2814	125.906	174.911	0.474271	2.77169e-24
miR-369-3p	10960549	16088196	23	47	2.0984	2.9214	0.47737	0.200551
miR-29c	10960549	16088196	762	1561	69.5221	97.0277	0.480925	1.77091e-14
miR-1693	10960549	16088196	1651	3384	150.631	210.341	0.481708	1.16922e-29
miR-411*	10960549	16088196	20	41	1.8247	2.5485	0.481989	0.229973
miR-1280	10960549	16088196	220	452	20.072	28.0951	0.485134	3.34915e-05
miR-452-5p	10960549	16088196	549	1128	50.0887	70.1135	0.485207	5.12469e-11
miR-1306	10960549	16088196	128	263	11.6782	16.3474	0.485243	0.00159224
miR-285	10960549	16088196	49	101	4.4706	6.2779	0.489814	0.0505349
miR-101a*	10960549	16088196	65	134	5.9304	8.3291	0.490031	0.023725
miR-509-5p	10960549	16088196	16	33	1.4598	2.0512	0.490697	0.277767
miR-324-5p	10960549	16088196	31	64	2.8283	3.9781	0.492144	0.121186
let-7a-1*	10960549	16088196	72	149	6.569	9.2614	0.495557	0.0158614
let-7d*	10960549	16088196	125	259	11.4045	16.0988	0.49735	0.00135427
miR-1307	10960549	16088196	635	1317	57.9351	81.8613	0.498744	3.39948e-13
miR-139-5p	10960549	16088196	180	374	16.4225	23.2469	0.501365	0.000102076
miR-2881	10960549	16088196	42	88	3.8319	5.4698	0.513428	0.0572269
miR-374a	10960549	16088196	1083	2272	98.8089	141.222	0.515248	6.8675e-23
let-7c-1*	10960549	16088196	34	72	3.102	4.4753	0.528786	0.0783275
miR-9	10960549	16088196	495	1060	45.162	65.8868	0.54488	1.53527e-12
miR-145	10960549	16088196	8764	18835	799.595	1170.73	0.550072	4.72702e-199
miR-4006f-5p	10960549	16088196	19207	41282	1752.38	2565.98	0.550198	0
let-7g	10960549	16088196	47288	101658	4314.38	6318.79	0.550495	0
miR-99b*	10960549	16088196	166	357	15.1452	22.1902	0.551062	3.55363e-05
miR-181b	10960549	16088196	1961	4219	178.914	262.242	0.551629	2.96731e-46
miR-1271	10960549	16088196	666	1438	60.7634	89.3823	0.556787	4.43608e-17
miR-9a	10960549	16088196	495	1071	45.162	66.5705	0.559774	3.27843e-13
miR-505	10960549	16088196	61	132	5.5654	8.2048	0.559983	0.0112837
miR-532-3p	10960549	16088196	106	232	9.671	14.4205	0.576384	0.000533698
miR-361-5p	10960549	16088196	698	1532	63.6829	95.2251	0.580436	2.24092e-19
miR-362	10960549	16088196	147	323	13.4117	20.0768	0.582037	3.64001e-05
miR-20a-2*	10960549	16088196	10	22	0.9124	1.3675	0.583802	0.308235
miR-1247	10960549	16088196	25	55	2.2809	3.4187	0.583845	0.0942284
miR-362-5p	10960549	16088196	141	311	12.8643	19.3309	0.587536	4.40067e-05
miR-425*	10960549	16088196	179	395	16.3313	24.5522	0.588213	3.96568e-06
miR-130b*	10960549	16088196	19	42	1.7335	2.6106	0.590694	0.142483
let-7f-2*	10960549	16088196	46	102	4.1969	6.3401	0.595182	0.0189894
miR-2068	10960549	16088196	25	56	2.2809	3.4808	0.609816	0.0788922
miR-4324	10960549	16088196	44	99	4.0144	6.1536	0.616246	0.0171668
miR-125b-5p	10960549	16088196	21859	49329	1994.33	3066.16	0.620526	0
miR-27b*	10960549	16088196	58	132	5.2917	8.2048	0.632737	0.00470216
miR-148	10960549	16088196	47	107	4.2881	6.6508	0.633189	0.0110614
miR-967	10960549	16088196	103	235	9.3973	14.607	0.636342	0.000140463
miR-424	10960549	16088196	2372	5412	216.412	336.396	0.636375	2.27674e-75
miR-1755	10960549	16088196	63	144	5.7479	8.9507	0.638966	0.0028756
miR-152	10960549	16088196	22293	51190	2033.93	3181.84	0.645589	0
miR-769	10960549	16088196	27	62	2.4634	3.8538	0.645631	0.0511386
miR-181c*	10960549	16088196	43	99	3.9232	6.1536	0.6494	0.0125265
miR-326	10960549	16088196	41	95	3.7407	5.905	0.658629	0.0133109
miR-493	10960549	16088196	12	28	1.0948	1.7404	0.668752	0.187413
miR-339b	10960549	16088196	17	40	1.551	2.4863	0.680802	0.104498
miR-450b-5p	10960549	16088196	754	1781	68.7922	110.702	0.686368	2.13919e-29
miR-450b	10960549	16088196	766	1813	69.887	112.691	0.68928	4.1848e-30
miR-203	10960549	16088196	2820	6678	257.286	415.087	0.690038	2.03593e-106
miR-362-3p	10960549	16088196	16	38	1.4598	2.362	0.694238	0.107972
let-7g*	10960549	16088196	8	19	0.7299	1.181	0.694238	0.271859
miR-1260b	10960549	16088196	246	585	22.4441	36.3621	0.696099	6.93894e-11
miR-183	10960549	16088196	2962	7051	270.242	438.272	0.697574	2.29535e-114
miR-2989	10960549	16088196	34	81	3.102	5.0347	0.698707	0.0162908
miR-615-3p	10960549	16088196	13	31	1.1861	1.9269	0.700056	0.146621
miR-28*	10960549	16088196	10	24	0.9124	1.4918	0.709316	0.201645
miR-132*	10960549	16088196	70	169	6.3865	10.5046	0.717924	0.000340756
miR-874	10960549	16088196	135	327	12.3169	20.3255	0.722652	4.92331e-07
miR-380-5p	10960549	16088196	7	17	0.6387	1.0567	0.726355	0.282781
miR-148b-3p	10960549	16088196	7697	18750	702.246	1165.45	0.73084	0
miR-182	10960549	16088196	16324	40092	1489.34	2492.01	0.742637	0
miR-28-5p	10960549	16088196	2686	6620	245.061	411.482	0.747689	5.41327e-121
miR-3545-3p	10960549	16088196	129	318	11.7695	19.766	0.747968	3.23295e-07
miR-664-3p	10960549	16088196	36	89	3.2845	5.532	0.752127	0.00716241
miR-378*	10960549	16088196	14	35	1.2773	2.1755	0.76825	0.0926231
miR-22-3p	10960549	16088196	1364	3424	124.446	212.827	0.774157	2.80136e-67
miR-199a*	10960549	16088196	28292	71070	2581.26	4417.52	0.775164	0
miR-29a*	10960549	16088196	29	73	2.6459	4.5375	0.778139	0.0123911
miR-1343*	10960549	16088196	115	290	10.4922	18.0256	0.78073	4.1725e-07
miR-92c	10960549	16088196	7418	18909	676.791	1175.33	0.796288	0
miR-99a*	10960549	16088196	298	760	27.1884	47.2396	0.797006	6.25892e-17
miR-1937a	10960549	16088196	259	661	23.6302	41.086	0.798015	6.02846e-15
miR-22	10960549	16088196	1313	3358	119.793	208.725	0.801053	7.0256e-70
miR-99a	10960549	16088196	25082	64153	2288.39	3987.58	0.801182	0
miR-140*	10960549	16088196	62449	160165	5697.62	9955.44	0.805126	0
miR-186	10960549	16088196	4782	12279	436.292	763.23	0.806825	1.74371e-253
miR-339-5p	10960549	16088196	235	606	21.4405	37.6674	0.812978	3.20558e-14
miR-214*	10960549	16088196	119	308	10.8571	19.1445	0.818291	5.61449e-08
miR-92a	10960549	16088196	10777	27947	983.254	1737.11	0.821055	0
miR-96	10960549	16088196	59	153	5.3829	9.5101	0.821077	0.000131457
miR-2955	10960549	16088196	551	1445	50.2712	89.8174	0.837263	2.46443e-33
miR-126*	10960549	16088196	2246	5891	204.917	366.169	0.837472	1.52011e-130
miR-126-5p	10960549	16088196	2270	5956	207.106	370.209	0.837969	4.28888e-132
miR-125a-3p	10960549	16088196	45	119	4.1056	7.3967	0.849289	0.000534466
miR-29a	10960549	16088196	9647	25550	880.157	1588.12	0.851489	0
miR-140	10960549	16088196	58750	155907	5360.13	9690.77	0.854342	0
miR-339	10960549	16088196	330	879	30.108	54.6363	0.859713	8.80554e-22
miR-26a-2*	10960549	16088196	34	91	3.102	5.6563	0.86666	0.00213162
miR-2527	10960549	16088196	45	121	4.1056	7.521	0.873331	0.000349115
miR-4298	10960549	16088196	13	35	1.1861	2.1755	0.875121	0.0598849
miR-324-3p	10960549	16088196	77	209	7.0252	12.9909	0.88689	1.75222e-06
miR-101a	10960549	16088196	68104	185170	6213.56	11509.7	0.889356	0
miR-199a-3p	10960549	16088196	39012	106289	3559.31	6606.65	0.89232	0
miR-24-2*	10960549	16088196	45	123	4.1056	7.6454	0.896999	0.00022622
miR-24*	10960549	16088196	46	126	4.1969	7.8318	0.90002	0.000181132
miR-16b	10960549	16088196	5064	13917	462.021	865.044	0.904816	0
miR-101	10960549	16088196	91413	252508	8340.18	15695.2	0.912175	0
miR-16	10960549	16088196	5020	13899	458.006	863.925	0.915539	0
miR-128	10960549	16088196	1091	3038	99.5388	188.834	0.923788	4.2409e-80
miR-370	10960549	16088196	30	84	2.7371	5.2212	0.931733	0.00173338
miR-590-3p	10960549	16088196	78	219	7.1164	13.6125	0.935713	3.08398e-07
miR-342-5p	10960549	16088196	282	792	25.7286	49.2286	0.936124	1.46348e-22
miR-322	10960549	16088196	11	31	1.0036	1.9269	0.941097	0.0608007
miR-30c	10960549	16088196	1939	5470	176.907	340.001	0.942545	1.75982e-147
miR-93	10960549	16088196	8174	23162	745.766	1439.69	0.948963	0
miR-181c	10960549	16088196	433	1227	39.5053	76.2671	0.949015	8.03522e-35
miR-199	10960549	16088196	42852	121770	3909.66	7568.9	0.953042	0
let-7f-1*	10960549	16088196	15	43	1.3685	2.6728	0.965756	0.0226392
miR-708*	10960549	16088196	160	461	14.5978	28.6545	0.973011	1.46472e-14
miR-4331	10960549	16088196	77	222	7.0252	13.7989	0.973942	9.97887e-08
miR-17*	10960549	16088196	146	424	13.3205	26.3547	0.984412	9.70388e-14
miR-17-3p	10960549	16088196	142	413	12.9556	25.671	0.986564	1.83436e-13
miR-199*	10960549	16088196	39730	115591	3624.82	7184.83	0.987046	0
miR-32	10960549	16088196	288	838	26.2761	52.0879	0.987197	8.25134e-26
let-7d	10960549	16088196	4101	11946	374.16	742.532	0.988797	0
miR-574-5p	10960549	16088196	138	404	12.5906	25.1116	0.996007	2.19609e-13
miR-3607-3p	10960549	16088196	7	21	0.6387	1.3053	1.03117	0.101679
miR-138	10960549	16088196	11	33	1.0036	2.0512	1.03128	0.036468	*
miR-30e	10960549	16088196	30309	91334	2765.28	5677.08	1.03772	0	**
miR-30e-5p	10960549	16088196	28442	85779	2594.94	5331.8	1.03892	0	**
miR-652	10960549	16088196	232	701	21.1668	43.5723	1.04161	1.07782e-23	**
miR-125a	10960549	16088196	3884	11820	354.362	734.7	1.05193	0	**
miR-193	10960549	16088196	85	260	7.7551	16.1609	1.05929	6.47737e-10	**
miR-331-5p	10960549	16088196	66	203	6.0216	12.6179	1.06725	4.11444e-08	**
miR-758	10960549	16088196	11	34	1.0036	2.1134	1.07438	0.0279959	*
miR-3613-5p	10960549	16088196	75	232	6.8427	14.4205	1.07548	3.52683e-09	**
miR-125a-5p	10960549	16088196	1029	3187	93.8822	198.095	1.07727	2.24671e-107	**
miR-29c*	10960549	16088196	49	153	4.4706	9.5101	1.08899	1.35187e-06	**
miR-340-3p	10960549	16088196	24	75	2.1897	4.6618	1.09015	0.000776687	**
miR-708-3p	10960549	16088196	128	400	11.6782	24.8629	1.09018	4.02619e-15	**
miR-212-5p	10960549	16088196	44	139	4.0144	8.6399	1.10583	3.17412e-06	**
miR-1939	10960549	16088196	1462	4649	133.387	288.97	1.11529	1.58994e-164	**
miR-302	10960549	16088196	10	32	0.9124	1.989	1.1243	0.0273109	*
miR-15b	10960549	16088196	588	1908	53.6469	118.596	1.14449	2.04289e-71	**
miR-143*	10960549	16088196	158	514	14.4153	31.9489	1.14817	1.63203e-20	**
miR-4171-5p	10960549	16088196	23	75	2.0984	4.6618	1.1516	0.000445908	**
miR-1839	10960549	16088196	37	121	3.3757	7.521	1.15574	6.88477e-06	**
miR-455-5p	10960549	16088196	365	1196	33.3013	74.3402	1.15856	2.90657e-46	**
miR-98*	10960549	16088196	7	23	0.6387	1.4296	1.1624	0.0579091
miR-1463	10960549	16088196	77	253	7.0252	15.7258	1.16252	5.25289e-11	**
miR-2483	10960549	16088196	53	175	4.8355	10.8775	1.16961	4.3836e-08	**
miR-423-3p	10960549	16088196	2089	6905	190.593	429.197	1.17115	8.52171e-263	**
miR-219-1-3p	10960549	16088196	13	43	1.1861	2.6728	1.17213	0.00764036	**
miR-1937b	10960549	16088196	379	1258	34.5786	78.194	1.17718	9.19292e-50	**
miR-455b	10960549	16088196	334	1111	30.4729	69.0568	1.18026	2.55311e-44	**
miR-212*	10960549	16088196	41	138	3.7407	8.5777	1.19728	7.66865e-07	**
miR-1959	10960549	16088196	5282	17781	481.91	1105.22	1.1975	0	**
miR-628-5p	10960549	16088196	92	310	8.3937	19.2688	1.19889	9.39343e-14	**
miR-199-3p	10960549	16088196	672	2270	61.3108	141.097	1.20248	2.60793e-91	**
miR-148b-5p	10960549	16088196	302	1033	27.5534	64.2086	1.22054	1.86101e-43	**
miR-25	10960549	16088196	3799	13018	346.607	809.165	1.22313	0	**
miR-676-3p	10960549	16088196	124	425	11.3133	26.4169	1.22344	7.35168e-19	**
miR-331*	10960549	16088196	14	48	1.2773	2.9836	1.22396	0.00346258	**
miR-365	10960549	16088196	126	435	11.4958	27.0385	1.23391	1.66592e-19	**
miR-708	10960549	16088196	1097	3790	100.086	235.576	1.23495	1.65224e-157	**
miR-4289	10960549	16088196	96	332	8.7587	20.6362	1.23639	2.83382e-15	**
miR-142b	10960549	16088196	117	405	10.6746	25.1737	1.23774	2.42423e-18	**
miR-1261	10960549	16088196	43	149	3.9232	9.2614	1.2392	1.29482e-07	**
miR-148b*	10960549	16088196	298	1033	27.1884	64.2086	1.23978	1.75731e-44	**
miR-125	10960549	16088196	17	59	1.551	3.6673	1.24152	0.000998745	**
miR-181a-2*	10960549	16088196	222	772	20.2545	47.9855	1.24436	7.70647e-34	**
miR-1940	10960549	16088196	105	366	9.5798	22.7496	1.24777	6.59313e-17	**
miR-302b	10960549	16088196	8	28	0.7299	1.7404	1.25365	0.0251494	*
miR-2887	10960549	16088196	36	126	3.2845	7.8318	1.25367	9.96017e-07	**
miR-223	10960549	16088196	63	223	5.7479	13.8611	1.26993	4.17118e-11	**
miR-132	10960549	16088196	555	1997	50.6361	124.128	1.29359	5.95906e-90	**
miR-29b	10960549	16088196	683	2475	62.3144	153.839	1.30379	2.33745e-112	**
miR-29e	10960549	16088196	640	2363	58.3912	146.878	1.33079	1.06945e-110	**
miR-1384	10960549	16088196	20	74	1.8247	4.5996	1.33385	9.28411e-05	**
miR-142	10960549	16088196	323	1204	29.4693	74.8375	1.34455	3.80235e-58	**
miR-452-3p	10960549	16088196	20	75	1.8247	4.6618	1.35323	6.92473e-05	**
miR-199a-5p	10960549	16088196	2599	9757	237.123	606.47	1.3548	0	**
miR-421	10960549	16088196	32	121	2.9196	7.521	1.36515	3.14121e-07	**
miR-7*	10960549	16088196	30	114	2.7371	7.0859	1.3723	6.31024e-07	**
miR-19b	10960549	16088196	893	3409	81.474	211.894	1.37893	1.71367e-167	**
miR-374	10960549	16088196	508	1944	46.348	120.834	1.38245	1.10702e-96	**
miR-487b	10960549	16088196	6	23	0.5474	1.4296	1.38494	0.0298414	*
miR-24-1*	10960549	16088196	8	31	0.7299	1.9269	1.40051	0.0100738	*
miR-1843-3p	10960549	16088196	9	35	0.8211	2.1755	1.40572	0.00591525	**
miR-210	10960549	16088196	122	476	11.1308	29.5869	1.4104	1.27976e-25	**
miR-18a*	10960549	16088196	11	43	1.0036	2.6728	1.41317	0.00206943	**
miR-2779	10960549	16088196	372	1457	33.9399	90.5633	1.41594	1.69882e-75	**
miR-671-5p	10960549	16088196	55	217	5.018	13.4881	1.4265	1.19839e-12	**
miR-193b	10960549	16088196	389	1540	35.4909	95.7224	1.43141	5.83606e-81	**
miR-30b*	10960549	16088196	7	28	0.6387	1.7404	1.44621	0.012565	*
miR-485-3p	10960549	16088196	7	28	0.6387	1.7404	1.44621	0.012565	*
miR-451a	10960549	16088196	388	1552	35.3997	96.4682	1.44632	8.28904e-83	**
miR-450a	10960549	16088196	420	1684	38.3192	104.673	1.44975	5.25642e-90	**
miR-17-5p	10960549	16088196	1034	4200	94.3383	261.061	1.46847	7.59791e-226	**
miR-15a	10960549	16088196	366	1497	33.3925	93.0496	1.47848	1.67739e-82	**
miR-4028-3p	10960549	16088196	33	135	3.0108	8.3912	1.47873	9.56896e-09	**
miR-126	10960549	16088196	20245	82981	1847.08	5157.88	1.48153	0	**
miR-2904	10960549	16088196	89	365	8.12	22.6874	1.48234	2.13107e-21	**
miR-17	10960549	16088196	1077	4424	98.2615	274.984	1.48465	1.34129e-241	**
miR-17a	10960549	16088196	1080	4448	98.5352	276.476	1.48844	8.47354e-244	**
miR-106a	10960549	16088196	1044	4318	95.2507	268.396	1.49456	3.85005e-238	**
miR-130b	10960549	16088196	824	3444	75.1787	214.07	1.50969	4.00945e-193	**
miR-130a	10960549	16088196	1422	5969	129.738	371.017	1.51589	0	**
miR-339-3p	10960549	16088196	10	42	0.9124	2.6106	1.51664	0.00135108	**
miR-590-5p	10960549	16088196	19	80	1.7335	4.9726	1.52031	7.34178e-06	**
miR-3535	10960549	16088196	183	776	16.6962	48.2341	1.53053	9.51811e-46	**
miR-507	10960549	16088196	7	30	0.6387	1.8647	1.54573	0.00654681	**
miR-126-3p	10960549	16088196	19466	84174	1776.01	5232.03	1.55874	0	**
miR-20b	10960549	16088196	24	104	2.1897	6.4644	1.56178	1.7131e-07	**
let-7b*	10960549	16088196	44	192	4.0144	11.9342	1.57185	7.54148e-13	**
miR-185	10960549	16088196	723	3184	65.9638	197.909	1.58509	1.52781e-191	**
miR-1290	10960549	16088196	404	1791	36.8595	111.324	1.59465	1.73805e-109	**
miR-7-1*	10960549	16088196	24	107	2.1897	6.6508	1.60279	6.53175e-08	**
miR-1306-5p	10960549	16088196	67	300	6.1128	18.6472	1.60905	6.84089e-20	**
miR-323	10960549	16088196	4	18	0.3649	1.1188	1.61638	0.0336182	*
miR-1285	10960549	16088196	103	466	9.3973	28.9653	1.62401	1.90538e-30	**
miR-199b-5p	10960549	16088196	545	2477	49.7238	153.964	1.63058	1.75514e-155	**
miR-508	10960549	16088196	74	337	6.7515	20.947	1.63346	1.31564e-22	**
miR-365*	10960549	16088196	8	37	0.7299	2.2998	1.65574	0.0014137	**
miR-93*	10960549	16088196	12	56	1.0948	3.4808	1.66875	6.7144e-05	**
miR-484	10960549	16088196	123	578	11.2221	35.927	1.67873	4.35408e-39	**
miR-454	10960549	16088196	19	90	1.7335	5.5942	1.69024	2.82346e-07	**
miR-302a*	10960549	16088196	4	19	0.3649	1.181	1.69444	0.0236299	*
miR-483-3p	10960549	16088196	4	19	0.3649	1.181	1.69444	0.0236299	*
miR-1799	10960549	16088196	194	924	17.6998	57.4334	1.69816	1.81392e-62	**
miR-545*	10960549	16088196	7	34	0.6387	2.1134	1.72636	0.00167784	**
miR-454b	10960549	16088196	19	94	1.7335	5.8428	1.75297	7.28393e-08	**
miR-106b	10960549	16088196	822	4104	74.9962	255.094	1.76614	3.80342e-286	**
miR-190	10960549	16088196	139	694	12.6818	43.1372	1.76617	7.28412e-50	**
miR-744*	10960549	16088196	7	35	0.6387	2.1755	1.76814	0.00118109	**
miR-307	10960549	16088196	5	25	0.4562	1.5539	1.76816	0.00675486	**
miR-2483*	10960549	16088196	8	40	0.7299	2.4863	1.76823	0.000500834	**
miR-655	10960549	16088196	8	40	0.7299	2.4863	1.76823	0.000500834	**
miR-33a	10960549	16088196	48	244	4.3793	15.1664	1.79211	7.55697e-19	**
miR-497	10960549	16088196	425	2169	38.7754	134.819	1.79781	8.03264e-156	**
miR-106	10960549	16088196	1318	6779	120.249	421.365	1.80904	0	**
miR-20a	10960549	16088196	1357	7005	123.808	435.412	1.81428	0	**
miR-2411*	10960549	16088196	6	31	0.5474	1.9269	1.81561	0.00196474	**
miR-15b*	10960549	16088196	43	224	3.9232	13.9233	1.8274	7.66016e-18	**
miR-20	10960549	16088196	1335	6961	121.8	432.678	1.82877	0	**
miR-149	10960549	16088196	246	1306	22.4441	81.1775	1.85474	1.62248e-98	**
miR-342-3p	10960549	16088196	56	302	5.1092	18.7715	1.87737	2.31457e-24	**
miR-452	10960549	16088196	349	1895	31.8415	117.788	1.88721	2.11777e-145	**
miR-187	10960549	16088196	9	49	0.8211	3.0457	1.89114	5.14716e-05	**
miR-425-5p	10960549	16088196	390	2139	35.5822	132.955	1.90171	1.58479e-165	**
miR-425	10960549	16088196	405	2227	36.9507	138.424	1.90543	1.06862e-172	**
miR-224	10960549	16088196	14	77	1.2773	4.7861	1.90575	2.72775e-07	**
miR-33	10960549	16088196	50	276	4.5618	17.1554	1.91099	6.97185e-23	**
miR-31*	10960549	16088196	31	173	2.8283	10.7532	1.92676	5.22607e-15	**
let-7a	10960549	16088196	354	1978	32.2977	122.947	1.92854	5.08436e-156	**
miR-4286	10960549	16088196	7	40	0.6387	2.4863	1.96079	0.000193207	**
miR-342	10960549	16088196	53	305	4.8355	18.958	1.97107	4.19468e-26	**
miR-1274a	10960549	16088196	47	272	4.2881	16.9068	1.97919	1.48906e-23	**
miR-3096-5p	10960549	16088196	113	654	10.3097	40.6509	1.97928	1.70447e-54	**
miR-18a	10960549	16088196	51	300	4.6531	18.6472	2.00269	3.36412e-26	**
miR-504	10960549	16088196	121	733	11.0396	45.5614	2.04512	2.07247e-63	**
miR-301b-3p	10960549	16088196	38	232	3.467	14.4205	2.05636	3.0748e-21	**
miR-335*	10960549	16088196	70	438	6.3865	27.2249	2.09183	1.34431e-39	**
miR-1260	10960549	16088196	458	2868	41.7862	178.267	2.09294	4.39583e-250	**
miR-2982	10960549	16088196	3	19	0.2737	1.181	2.10934	0.00896891	**
miR-301a	10960549	16088196	38	241	3.467	14.9799	2.11127	1.07454e-22	**
miR-720	10960549	16088196	137	873	12.4994	54.2634	2.11812	1.63468e-78	**
miR-29b-1*	10960549	16088196	4	26	0.3649	1.6161	2.14694	0.00170774	**
miR-22*	10960549	16088196	103	671	9.3973	41.7076	2.14999	7.80382e-62	**
miR-1249	10960549	16088196	31	202	2.8283	12.5558	2.15035	1.1755e-19	**
miR-508-3p	10960549	16088196	19	124	1.7335	7.7075	2.15258	1.35883e-12	**
miR-301b	10960549	16088196	7	46	0.6387	2.8592	2.1624	1.98593e-05	**
miR-16-2*	10960549	16088196	5	33	0.4562	2.0512	2.16873	0.000334393	**
miR-363	10960549	16088196	41	274	3.7407	17.0311	2.18679	1.13597e-26	**
miR-331	10960549	16088196	19	135	1.7335	8.3912	2.27519	1.94566e-14	**
miR-19a	10960549	16088196	60	428	5.4742	26.6034	2.28089	7.24598e-43	**
miR-1246	10960549	16088196	592	4296	54.0119	267.028	2.30564	0	**
miR-142-3p	10960549	16088196	708	5192	64.5953	322.721	2.32079	0	**
miR-263	10960549	16088196	10	75	0.9124	4.6618	2.35315	7.37416e-09	**
miR-361*	10960549	16088196	38	286	3.467	17.777	2.35825	3.03721e-30	**
miR-506	10960549	16088196	29	221	2.6459	13.7368	2.37622	6.85886e-24	**
miR-2976	10960549	16088196	3	23	0.2737	1.4296	2.38494	0.00179057	**
miR-361-3p	10960549	16088196	40	312	3.6495	19.3931	2.40977	1.18639e-33	**
miR-142*	10960549	16088196	19	154	1.7335	9.5722	2.46516	9.99547e-18	**
miR-514	10960549	16088196	21	174	1.916	10.8154	2.49692	4.02403e-20	**
miR-186*	10960549	16088196	5	42	0.4562	2.6106	2.51664	8.83808e-06	**
miR-302d	10960549	16088196	2	17	0.1825	1.0567	2.5336	0.00631364	**
miR-520e	10960549	16088196	2	17	0.1825	1.0567	2.5336	0.00631364	**
miR-485*	10960549	16088196	3	26	0.2737	1.6161	2.56185	0.000512854	**
miR-265	10960549	16088196	255	2231	23.2653	138.673	2.57544	1.68218e-248	**
miR-184	10960549	16088196	5614	52807	512.201	3282.34	2.67995	0	**
miR-1587	10960549	16088196	2	19	0.1825	1.181	2.69404	0.00267659	**
miR-184b	10960549	16088196	145	1380	13.2293	85.7772	2.69686	3.30692e-162	**
miR-677	10960549	16088196	4	39	0.3649	2.4241	2.73188	8.00036e-06	**
miR-210*	10960549	16088196	2	21	0.1825	1.3053	2.83841	0.00111789	**
miR-29d	10960549	16088196	3	34	0.2737	2.1134	2.9489	1.61001e-05	**
miR-709	10960549	16088196	12	139	1.0948	8.6399	2.98035	2.33956e-19	**
miR-329	10960549	16088196	2	24	0.1825	1.4918	3.03109	0.000294823	**
miR-2478	10960549	16088196	1172	14080	106.929	875.176	3.03292	0	**
miR-545	10960549	16088196	5	61	0.4562	3.7916	3.05507	2.43751e-09	**
miR-15c	10960549	16088196	19	265	1.7335	16.4717	3.24823	1.4622e-38	**
miR-4166-5p	10960549	16088196	37	550	3.3757	34.1866	3.34017	2.13065e-80	**
miR-2137	10960549	16088196	10	160	0.9124	9.9452	3.44626	5.55157e-25	**
miR-1827	10960549	16088196	29	473	2.6459	29.4004	3.47401	1.12939e-71	**
miR-16-1*	10960549	16088196	1	17	0.0912	1.0567	3.53439	0.0014397	**
miR-19b-1*	10960549	16088196	1	17	0.0912	1.0567	3.53439	0.0014397	**
miR-2444	10960549	16088196	1	17	0.0912	1.0567	3.53439	0.0014397	**
miR-466i-5p	10960549	16088196	2	36	0.1825	2.2377	3.61605	1.1777e-06	**
miR-320e	10960549	16088196	5	96	0.4562	5.9671	3.70929	2.54821e-16	**
miR-1b	10960549	16088196	1	21	0.0912	1.3053	3.8392	0.000215395	**
miR-638	10960549	16088196	1	21	0.0912	1.3053	3.8392	0.000215395	**
miR-1343	10960549	16088196	27	583	2.4634	36.2377	3.87877	7.91108e-96	**
miR-371-5p	10960549	16088196	8	179	0.7299	11.1262	3.93012	1.2543e-30	**
miR-146c	10960549	16088196	64	1472	5.8391	91.4957	3.96989	1.31864e-243	**
miR-2476	10960549	16088196	6598	167963	601.977	10440.1	4.11629	0	**
miR-199b*	10960549	16088196	1	26	0.0912	1.6161	4.14734	1.93103e-05	**
miR-505*	10960549	16088196	1	26	0.0912	1.6161	4.14734	1.93103e-05	**
miR-976	10960549	16088196	1	27	0.0912	1.6782	4.20174	1.18753e-05	**
miR-290-5p	10960549	16088196	6	167	0.5474	10.3803	4.24511	4.08136e-30	**
miR-1721	10960549	16088196	6	172	0.5474	10.6911	4.28767	3.60433e-31	**
miR-2576	10960549	16088196	6	214	0.5474	13.3017	4.60287	4.28384e-40	**
miR-1908	10960549	16088196	62	2447	5.6567	152.099	4.74891	0	**
miR-1692	10960549	16088196	8	321	0.7299	19.9525	4.77273	1.06652e-60	**
miR-2423	10960549	16088196	3	131	0.2737	8.1426	4.89482	9.0621e-26	**
miR-486-5p	10960549	16088196	165	9376	15.054	582.788	5.27475	0	**
miR-347	10960549	16088196	1	65	0.0912	4.0402	5.46925	7.11176e-14	**
miR-144	10960549	16088196	11	782	1.0036	48.6071	5.59791	3.84857e-157	**
let-7h	10960549	16088196	22	2585	2.0072	160.677	6.32283	0	**
miR-451	10960549	16088196	759	103917	69.2484	6459.21	6.54343	0	**
miR-2325b	10960549	16088196	0	17	0.01	1.0567	6.72342	0.000173586	**
miR-2378	10960549	16088196	0	17	0.01	1.0567	6.72342	0.000173586	**
miR-291a-3p	10960549	16088196	0	17	0.01	1.0567	6.72342	0.000173586	**
miR-3488	10960549	16088196	0	17	0.01	1.0567	6.72342	0.000173586	**
miR-380*	10960549	16088196	0	17	0.01	1.0567	6.72342	0.000173586	**
miR-595	10960549	16088196	0	17	0.01	1.0567	6.72342	0.000173586	**
miR-2417	10960549	16088196	0	18	0.01	1.1188	6.80581	0.000103246	**
miR-376a*	10960549	16088196	0	18	0.01	1.1188	6.80581	0.000103246	**
miR-767	10960549	16088196	0	18	0.01	1.1188	6.80581	0.000103246	**
miR-376a	10960549	16088196	0	19	0.01	1.181	6.88387	6.14094e-05	**
miR-483	10960549	16088196	0	19	0.01	1.181	6.88387	6.14094e-05	**
miR-678	10960549	16088196	0	20	0.01	1.2431	6.9578	3.65254e-05	**
miR-144*	10960549	16088196	198	36454	18.0648	2265.88	6.97075	0	**
miR-107	10960549	16088196	437	91605	39.8703	5693.93	7.15797	0	**
miR-748	10960549	16088196	0	23	0.01	1.4296	7.15947	7.68556e-06	**
miR-1356	10960549	16088196	0	24	0.01	1.4918	7.22091	4.57126e-06	**
miR-2962*	10960549	16088196	0	24	0.01	1.4918	7.22091	4.57126e-06	**
miR-4139-5p	10960549	16088196	0	25	0.01	1.5539	7.27975	2.71892e-06	**
miR-4066-3p	10960549	16088196	0	27	0.01	1.6782	7.39077	9.6187e-07	**
miR-662	10960549	16088196	0	28	0.01	1.7404	7.44328	5.72106e-07	**
miR-2481	10960549	16088196	0	29	0.01	1.8026	7.49394	3.4028e-07	**
miR-875-3p	10960549	16088196	0	29	0.01	1.8026	7.49394	3.4028e-07	**
miR-71b*	10960549	16088196	0	30	0.01	1.8647	7.5428	2.02394e-07	**
bantam	10960549	16088196	0	31	0.01	1.9269	7.59014	1.20381e-07	**
miR-1281	10960549	16088196	0	31	0.01	1.9269	7.59014	1.20381e-07	**
miR-1382	10960549	16088196	0	31	0.01	1.9269	7.59014	1.20381e-07	**
miR-138b	10960549	16088196	0	31	0.01	1.9269	7.59014	1.20381e-07	**
miR-16*	10960549	16088196	0	31	0.01	1.9269	7.59014	1.20381e-07	**
miR-804	10960549	16088196	0	34	0.01	2.1134	7.72342	2.53302e-08	**
miR-4281	10960549	16088196	0	40	0.01	2.4863	7.95786	1.1215e-09	**
miR-929	10960549	16088196	0	40	0.01	2.4863	7.95786	1.1215e-09	**
miR-1481	10960549	16088196	0	41	0.01	2.5485	7.9935	6.67052e-10	**
miR-2493*	10960549	16088196	0	50	0.01	3.1079	8.2798	6.21444e-12	**
miR-466f-3p	10960549	16088196	0	58	0.01	3.6051	8.4939	9.73382e-14	**
miR-196-5p	10960549	16088196	1	615	0.0912	38.2268	8.71133	5.08081e-137	**
miR-1684*	10960549	16088196	0	71	0.01	4.4132	8.78568	1.13492e-16	**
miR-352	10960549	16088196	22	16579	2.0072	1030.51	9.00395	0	**
miR-146b*	10960549	16088196	0	93	0.01	5.7806	9.17508	1.2328e-21	**
miR-4008b-5p	10960549	16088196	0	99	0.01	6.1536	9.26529	5.45824e-23	**
miR-1388-5p	10960549	16088196	0	110	0.01	6.8373	9.41728	1.79893e-25	**
miR-4301	10960549	16088196	0	120	0.01	7.4589	9.54282	9.96822e-28	**
miR-2885	10960549	16088196	7	8528	0.6387	530.078	9.69685	0	**
miR-3176	10960549	16088196	0	138	0.01	8.5777	9.74445	8.65171e-32	**
miR-2479	10960549	16088196	0	143	0.01	8.8885	9.7958	6.44025e-33	**
miR-2024g*	10960549	16088196	0	147	0.01	9.1371	9.83559	8.06016e-34	**
miR-1670	10960549	16088196	0	197	0.01	12.245	10.258	4.21071e-45	**
miR-1696	10960549	16088196	0	210	0.01	13.053	10.3502	4.90951e-48	**
miR-2882	10960549	16088196	0	250	0.01	15.5393	10.6017	4.62858e-57	**
miR-6	10960549	16088196	0	278	0.01	17.2797	10.7549	2.22604e-63	**
miR-4082-3p	10960549	16088196	0	298	0.01	18.5229	10.8551	6.835e-68	**
miR-881	10960549	16088196	3	8672	0.2737	539.029	10.9436	0	**
miR-590	10960549	16088196	0	319	0.01	19.8282	10.9533	1.24825e-72	**
miR-3584-3p	10960549	16088196	0	355	0.01	22.0659	11.1076	9.40311e-81	**
miR-984	10960549	16088196	0	515	0.01	32.011	11.6444	7.42862e-117	**
miR-1579	10960549	16088196	0	540	0.01	33.565	11.7127	1.69791e-122	**
miR-263b	10960549	16088196	0	542	0.01	33.6893	11.7181	6.00668e-123	**
miR-4319	10960549	16088196	0	546	0.01	33.9379	11.7287	7.51753e-124	**
miR-2304	10960549	16088196	0	1005	0.01	62.4682	12.6089	2.02965e-227	**
miR-3109*	10960549	16088196	0	1170	0.01	72.7241	12.8282	1.1936e-264	**
miR-4090-3p	10960549	16088196	0	1937	0.01	120.399	13.5555	0	**
miR-71c	10960549	16088196	1	18364	0.0912	1141.46	13.6115	0	**
miR-1684	10960549	16088196	0	4039	0.01	251.054	14.6157	0	**
miR-1622	10960549	16088196	0	5752	0.01	357.529	15.1258	0	**
miR-4259	10960549	16088196	0	6456	0.01	401.288	15.2924	0	**
miR-3182	10960549	16088196	0	13879	0.01	862.682	16.3965	0	**
